# Supplementary material for: Carbapenem-Resistant Enterobacteriaceae (CRE) in Children with Cancer: The Impact of Rapid Diagnostics and Targeted Colonization Strategies on Improving Outcomes
Source: Microorganisms. 2025 Jul 10;13(7):1627. doi: 10.3390/microorganisms13071627 (PMC12300897; doi:10.3390/microorganisms13071627)
Supplement: Supplementary file 1 [file microorganisms-13-01627-s001.zip]

Archive with 1 entries (1 files):
- microorganisms-3690887-supplementary.pdf
